# Supplementary material for: The Autophagy Cargo Receptor SQSTM1 Inhibits Infectious Bursal Disease Virus Infection through Selective Autophagic Degradation of Double-Stranded Viral RNA
Source: Viruses. 2021 Dec 13;13(12):2494. doi: 10.3390/v13122494 (PMC8704251; doi:10.3390/v13122494)
Supplement: Supplementary file 1 [file viruses-13-02494-s001.zip]

Archive with 1 entries (1 files):
- viruses-1475729-supplementary.pdf
